# Supplementary material for: Pulpbow: A Method to Study the Vasculogenic Potential of Mesenchymal Stem Cells from the Dental Pulp
Source: Cells. 2021 Oct 20;10(11):2804. doi: 10.3390/cells10112804 (PMC8616523; doi:10.3390/cells10112804)
Supplement: Supplementary file 1 [file cells-10-02804-s001.zip]

Archive with 9 entries (9 files):
- Supplementary Video S1-Mantesso et al.mov
- Supplementary Video S2-Mantesso et al.mov
- Supplementary Video S3-Mantesso et al.mp4
- Supplementary Video S4-Mantesso et al.mp4
- Supplementary Video S5-Mantesso et al.mp4
- Supplementary Video S6-Mantesso et al.mp4
- Supplementary Video S7-Mantesso et al.avi
- Supplementary Video S8--Mantesso et al.avi
- Supplemmentary information-Mantesso et al.pdf
